# Supplementary material for: Thyroxine Induces Acute Relaxation of Rat Skeletal Muscle Arteries via Integrin αvβ3, ERK1/2 and Integrin-Linked Kinase
Source: Front Physiol. 2021 Sep 14;12:726354. doi: 10.3389/fphys.2021.726354 (PMC8477044; doi:10.3389/fphys.2021.726354)
Supplement: Supplementary file 2 [file Data_Sheet_2.xlsx]

## Sheet: Fig 1
Figure 1B
logC(T4/T3)	Vehicle							T4													T3
-7.5	87.2	84.2	87.2	88.6	85.9	85	80.4	90.7	99.1	71.7	88.9	88.9	95.59	91.93	82.2	98.2	100	80.4	90.3	77.7	82.1	93.3	79.4	94.2	101.51	95.41	63.3	100.1	93.8
-6.5	89	80.2	70.7	66.8	98	69.5	74	82	80.5	63.6	75.7	64.9	81.56	81.72	81.8	92.3	96.5	60	84.3	59.1	81	83.9	76.9	81.4	93.13	101.14	51.7	110.8	83.8
-6	75.2	77.8	53.6	62.5	93.2	53.5	70.6	70.6	71.4	48.8	63.9	47.2	55.46	28.79	58.2	81.3	90.7	47.6	78.5	48.9	67.7	69.6	72.7	65.4	85.51	98.19	36.9	102	72.5
-5.5	68.1	68.7	44.9	58.4	73	43.1	61	32.4	20.2	16.6	41.4	21.3	26.3	10.9	36.5	53.4	66.9	36.2	58.7	49.6	37.5	46.8	54.5	50.4	48.16	58.98	26.3	86.2	66.7
-5	64.7	67.5	39.8	48	55.7	32.7	61.8	17.7	6.2	9.2	20.9	11.5	7.9	5.37	13.4	19.6	37.7	21	37.8	38.2	27.7	17.6	32.2	36.1	18.15	19.52	29.7	65.9	60.8
Figure 1C
logC(T4/T3)	Vehicle						IOP
-7.5	90.7	99.1	71.7	88.9	88.9	80.4	94.5	93.1	89.8	93.3	93.3	95.6
-6.5	82	80.5	63.6	75.7	64.9	60	86.1	66.7	81.1	55.4	83	87.2
-6	70.6	71.4	48.8	63.9	47.2	47.6	70	36	63.9	41.4	49.7	68.9
-5.5	32.4	20.2	16.6	41.4	21.3	36.2	34.3	7.4	17.9	27.8	20.5	52.8
-5	17.7	6.2	9.2	20.9	11.5	21	23.8	11.7	7.1	17.4	15.7	39.4
			6.0632
			6.003
			5.9203
			5.9429
			5.8978
			5.6797
			5.8602
			6.0557
			6.0331

## Sheet: Fig 2
Figure 2A
log C (MX)	Vehicle Endo+								T3 Endo+
-8	6.8	2	7.3	13.3	29.5	9.9	3.5	3.8	0.2	3.2	12.9	10.5	2	23.5	5.1	1.4
-7	10.4	3.1	15	18.3	38.2	13.5	6.4	5	1.4	4	19.8	13.1	2.7	27.1	5.5	1.7
-6.5	19.5	6.3	29.3	31.1	48.3	28.9	16.9	8.3	8.5	6.3	36.9	20.2	5.8	30.8	7	3.1
-6	45.2	24.4	57.5	54.7	68.8	61.1	46.2	23.1	29.5	24.2	63.1	36.2	29	45	21.1	8.5
-5.5	71	45	79.9	71.6	83.6	79.9	65.2	54.4	45.9	51.5	77.9	52	57.1	61.6	49.5	32.8
-5	91.7	66.3	95.8	84.5	95	91.2	80.6	81.1	61.4	73.2	90	70.4	66.6	78.1	72	66.5
-4.5	95.6	77.8	98.9	92.7	98.8	96.7	87.2	90.8	70.5	82.5	95.1	81.7	81.8	87.2	84.2	80.5
-4	97.7	84.2	100.7	96.1	98.1	97.9	92.6	96.4	84.7	84.8	98.4	88.9	87.2	90.4	90.3	87.9
Figure 2B
log C (MX)	Vehicle Endo+							T4 Endo+
-8	3.5	16.5	8.4	0.5	1.5	61.2	2.2	0.1	12.7	8.3	16.7	8.9	11.7	0.9
-7	4.5	19	9.3	0.7	1.8	50.7	5	0.1	15.2	10.9	18.4	11	16.2	1.1
-6.5	7.5	27.3	26.2	4.1	3.2	45.5	10.7	0	17.6	15.5	20.7	15.6	20.8	1.5
-6	23.2	42.6	32.5	27.9	14	57.8	32.4	0.2	25.4	26.4	33.1	27.5	29.1	3.9
-5.5	55.9	60.7	41.6	54.3	51.7	68.5	64.2	1.9	37.4	42.4	45.3	45.3	40.8	14.6
-5	72.6	75.3	56.9	81.9	70.3	76.9	85.5	13.7	48.3	54.6	60.2	57.3	60.2	55.5
-4.5	86.6	85.7	72.9	88.9	88.4	84.3	90.4	48.1	59.2	65.6	72.2	75.6	77.7	80.5
-4	94.1	95.7	81.3	98.1	97.1	92.6	93.3	78	76.9	78.3	82.4	90.4	90.7	90
Figure 2С
log C (MX)	Vehicle Endo-							T3 Endo-
-8	13.8	26.9	14	13.6	4.2	30.3	8.2	13.7	14.2	22.2	24.3	33.1	15.8	20.7
-7	18.4	33.7	16.6	22.1	8.7	35.9	11.7	19.3	26.4	26	31.3	40.5	22.7	28.6
-6.5	28.6	44.5	24.3	39.1	20.5	48	22	30.2	47.9	33.5	43.3	50	35.2	35.9
-6	48.8	61.7	41.5	63.3	51.2	66.9	45.5	53.9	68.1	49.6	62	60.2	58.3	51.9
-5.5	71.7	79.8	61.4	81.9	74.4	83.3	67.7	71.8	80.7	64.5	75.9	70.5	76.9	70.4
-5	85.4	91.1	80.9	89.3	89.6	92.9	83.2	84.8	91	82.6	85.9	79.3	89.9	85.4
-4.5	92.8	95.5	92.2	96	95.5	95.3	91.4	90.6	95.4	91.5	91	85.6	96.5	93.5
-4	94.9	97.3	96.1	99.2	98.8	94.4	95.1	90.9	97.6	95.8	95.4	83.7	99.5	98.5
Figure 2D
log C (MX)	Vehicle Endo-												T4 Endo-
-8	23.4	10	1.8	30.3	20.5	38.7	3.4	27	3.9	20.1	0.8	2	1.7	21.8	11.9	7.7	4.6	26	14.2	27.7	1.8	16.5
-7	27.2	13	3.5	38.7	24.7	43.1	8.1	30.3	6.1	27.1	1.5	3.8	3.5	24.4	14.1	13	6.6	32.4	17.1	30.4	2.5	21
-6.5	34.2	26.9	8.7	46.4	32.6	53.4	19.3	38.9	10.6	39	5.7	10	8.5	27.1	17.8	24.1	10.9	47	25.3	33.5	4.5	27
-6	54.1	59	37.2	60.3	51.1	66.4	47.6	59.5	40.5	58.6	29.7	41.5	27.8	39.9	33	41.4	28.7	55.3	45.1	41.3	15.9	37.2
-5.5	73.6	77.4	68.8	77.4	71	81.2	71	77.3	71	75.3	54.4	69	49.1	52.9	51.4	58.6	48.2	63	64.5	49.9	33	49.4
-5	85.7	89.8	82.3	91.4	84.3	95.3	88.5	88.3	86.8	87.4	80.4	83.3	63.6	66.7	64.3	73.5	57.7	72	79.7	65.2	70.1	63.8
-4.5	94.8	97.7	90.6	95.5	98.5	100.6	91.7	94	96.2	94.2	91.5	91.5	77.8	81.1	76.8	83.5	72.3	81.2	89.8	77.9	83.1	78.5
-4	99.3	100.2	94.4	96.6	104.9	98.7	94.8	95.5	99.9	96.8	96.2	94.5	89.3	93	86.3	89.7	89	85.3	97.3	86.8	89	88.3

## Sheet: Fig 3
Figure 3A
log C (MX)	Vehicle										T4
-8	2.12184	24.6524	11.7897	4.76979	4.07342	11.9428	30.7973	4.23406	3.11777	8.2229	0.324423	1.79888	9.13294	0	2.84174	0.686203	0.11851	1.16144	2.94492	1.47931
-7	2.56102	27.9929	15.3135	8.96468	6.66786	20.5947	32.8632	5.00857	3.97381	13.8403	0.665354	1.9937	10.4624	0.0725401	3.83954	1.40955	0	1.88853	3.77025	1.88065
-6.5	4.30961	33.7552	21.7219	20.9808	16.1036	38.254	38.5856	11.8	7.65735	29.2735	0.981581	2.18377	13.5867	0.2052	6.62351	4.16673	0.773929	6.10999	5.24022	3.69038
-6	18.0861	52.846	39.1256	48.429	42.5452	61.6246	52.8575	39.4786	29.524	57.5973	2.23746	25.8747	24.78	3.51786	24.6462	24.3674	7.70261	31.8145	13.4037	17.9127
-5.5	56.3323	72.8204	61.1888	72.1843	70.9475	78.873	71.6283	71.3091	60.9586	81.6463	9.88511	61.3694	41.8355	29.0306	51.8752	53.0395	36.9174	64.9776	37.1459	55.0339
-5	82.5347	85.4935	78.91	89.3973	80.4482	89.5488	86.1641	84.515	76.7955	95.5946	38.4371	75.2167	56.7015	59.7892	69.6901	67.3554	52.3027	81.2604	54.9149	73.2483
-4.5	95.0962	95.9527	90.4654	98.1619	94.104	94.5614	96.1633	95.68	91.4434	102.753	67.6235	84.32	73.6909	77.8821	83.678	81.4426	73.9864	88.9704	80.8849	85.4464
-4	101.342	97.1032	95.0837	100.333	96.9889	95.7466	98.251	101.17	95.5635	102.37	86.9659	88.6816	87.0137	85.9826	90.4292	87.7243	84.0061	95.9983	92.1224	92.1453
Figure 3B
log C (MX)	L-NNA										L-NNA+T4
-8	7.94316	25.8269	18.0045	15.3375	32.6517	13.9363	51.8771	36.2372	37.9589	8.45914	18.7593	31.6211	0.651839	30.2614	5.16507	27.9738	5.10012	15.685	22.4266	8.70687
-7	9.63402	29.3721	23.0555	22.0426	36.9746	15.8847	53.8531	36.5158	39.6065	11.5692	19.1127	34.3785	1.35906	32.7956	6.68257	29.2858	6.09763	20.8764	26.0746	10.1854
-6.5	18.2962	39.3034	32.8392	33.613	45.8816	24.0618	60.7824	43.7864	47.5406	21.1092	25.6254	43.9519	3.19626	42.5944	8.93317	42.0181	11.2359	25.4977	28.186	13.1715
-6	53.715	63.1294	52.839	57.5439	64.5836	50.6	77.3253	64.8584	64.3886	50.0109	45.0657	60.622	11.768	61.9632	14.252	59.9219	35.2898	40.3469	39.7309	23.1179
-5.5	83.9121	79.8826	81.4003	79.9994	84.6265	82.555	94.475	83.6579	81.6486	76.8311	69.3769	74.6062	40.7327	80.0346	31.6713	75.6026	63.6627	70.3721	54.6263	53.2397
-5	101.036	93.6655	87.1497	93.8081	93.5562	95.3131	104.974	95.3691	95.6055	92.8042	87.9082	86.1998	63.5234	89.3731	53.2348	87.4229	77.5281	89.9096	69.4903	79.3376
-4.5	108.396	103.416	101.613	103.147	104.213	102.594	109.91	102.504	103.221	101.063	95.5812	97.6323	89.353	99.7095	85.869	92.5894	92.1283	106.006	80.5633	96.1424
-4	111.971	97.9745	103.568	103.34	105.505	104.722	110.364	104.878	106.506	104.614	102.867	101.865	109.007	104.306	109.197	98.7707	99.3552	112.836	91.6693	103.552

## Sheet: Fig 4
Figure 4A
log C (MX)	Vehicle							T4
-8	23.8	29.3	8.1	12.7	41.9	32.3	8.2	5	23.7	25.4	2.9	37	2.9	2.1
-7	33.2	34.8	12.4	18.6	47.4	40.9	14.4	9.1	26.8	29.3	3.8	42	4.1	3.5
-6.5	45.5	44.7	28.4	29.2	55.1	49	30.2	14.5	33	36.4	10.1	46.8	7.4	9.8
-6	68.6	60.7	65.8	52.8	72	69.3	55.5	21	44.6	52.7	31.4	56.1	20.3	34.9
-5.5	83.7	73.4	84.5	73.7	85.6	84.6	74.7	41.4	56.5	65.9	54.3	64.9	39.7	57
-5	92.2	84.4	93.5	88.1	96	96.4	88.2	69.5	70.3	77.8	66.7	80.9	61.7	74.8
-4.5	97.4	91.8	102.4	95.8	98.9	102.2	94.8	83	87.3	90.8	76.5	89.2	79	85.3
-4	97.4	93.6	104.1	98.2	98.5	104	97.3	89.9	94.2	96.8	84.8	92.3	88.2	92.5
Figure 4B
log C (MX)	Tetrac							Tetrac+T4
-8	0	0.5	9.7	0.3	0.7	3.9	29.5	0.2	11.8	4	1.1	9.6	2.7	0.5
-7	0	2.2	18.2	3.1	0.9	4.4	32.5	1.9	14.1	6.8	2	12.2	3.9	0.9
-6.5	0.6	6.8	29.9	10.6	2.2	6.9	39.4	4.7	18.9	17.3	4.1	18.9	6.2	0.1
-6	5.9	23.7	53.9	42.4	37.4	24.7	55.2	21.8	28.2	41.1	25.4	45.5	19.4	6.1
-5.5	57.1	51.8	67.9	66.4	68.9	55.6	73	54.9	42.3	55.2	53.5	63.6	37.7	38.1
-5	78.4	69	81	81	81.8	75.6	86.9	68.7	55	69.2	68.2	77.1	54.9	67.9
-4.5	86.8	83.4	89.3	88	87.5	86.1	87.3	80.4	71.9	85.3	77.6	87.7	73.2	79.4
-4	88.7	91.5	90.8	91	88.5	88.9	99	84.7	84.3	92.4	84.9	91.8	86	87.2

## Sheet: Fig 5
	pMLC2 (Ser19)/b-actin (%)
	H2O (6)	MX (6)	MX+T4 (6)
	4	174	102
	31	198	66
	26	112	28
	33	78	42
	74	117	76
	27	152	148

## Sheet: Fig 6
Figure 6A
log C (MX)	U0124							U0124+T4
-8	17.1	37.1	13.7	6.5	28.3	13.7	15.5	18.1	22.4	5.3	6.4	22.4	15.3	13.3
-7	21.1	44.3	20.2	10.6	40.3	17.9	20.7	20.1	24.9	8	7.9	26.8	22	17.2
-6.5	28.9	57.3	34.4	25.9	52.3	26.7	29.3	26.3	30.2	20.3	11.5	33.6	32.9	21.9
-6	45.6	77.2	59.9	52.9	69.7	46.2	46.4	34	43.7	55.8	20.7	44.7	53.3	31
-5.5	65.1	91.2	82.1	76.8	83.1	65.1	71.4	47.8	58.2	76.9	34.5	58.2	70	46.8
-5	84.2	100.9	85.3	91	90.7	81	88.1	65.4	71.3	89	56.2	76	84.9	63.9
-4.5	93.1	104.6	94.6	97.6	95.4	88.1	96.8	82.3	81.7	94.1	73.6	86.5	88.9	77.3
-4	95.4	106.4	101.3	97.7	96.1	92.1	101.6	91.6	90.6	97.6	84.5	91.1	93.1	87.7
Figure 6B
log C (MX)	U0126							U0126+T4
-8	1.8	29.7	20.7	18.1	18.5	18	43.5	8.5	30.5	12.2	1.1	10.9	25.1	35.9
-7	2.4	35	26.9	18.2	25.6	22.4	48.4	9.9	35.8	18.4	1.4	12.3	28.4	35.9
-6.5	5.8	48.4	36.7	21.2	34.6	29.6	52.8	12.2	45.2	34.2	5.2	19.4	39.2	38.1
-6	22.9	69.2	55.3	41.3	53.7	47.2	68.2	21.7	58.1	57.8	23.9	33.5	59.7	45.3
-5.5	47.9	81.7	69.8	62.1	70	67	79.2	33.7	73.7	73.7	51.6	48.6	78.1	56.2
-5	67.8	90	83.2	79.9	85.5	81	87	53.1	84.9	84.8	68.5	67.2	88.8	71.2
-4.5	80	92.9	88.2	89.3	89.3	90.2	92.5	69.6	91.4	89.3	78.4	80.7	91.8	80.5
-4	85.9	92.6	91.2	93	92	92.7	93.6	84.1	94.7	91.4	87.9	86.8	92.9	87.8
Figure 6C
log C (MX)	Vehicle									T4
-8	19.7	5.1	0.2	11.3	9.2	21.6	0	24.2	14.7	20.2	4.3	1.8	2	11.8	15	4.2	15.7	25.4
-7	23.4	5.4	0.7	15.1	12.9	27.7	0.7	30.8	22	22.1	4.5	2.7	2.1	13.9	18.7	6.2	21.3	27.8
-6.5	31.2	8.2	2.2	22.7	19.6	37.6	4.1	41.9	35.1	24.4	9.6	3.8	2.5	16.2	24.3	11.6	31.5	31.1
-6	41.1	20.5	10	51.6	40.7	59.6	30.5	63.9	57.3	33	24.3	11.1	3.9	26.4	37.1	33.1	51	39.5
-5.5	56.9	53.1	54.8	77.7	63.5	73	64	83.2	75.1	44.4	50.8	30.6	10.5	41.1	51.1	59.5	64.6	49.9
-5	75.4	73.6	79.4	92.1	82.3	87	81.6	92.9	86.8	64.8	65.7	47.5	30.5	51.5	68.4	71	75	60.6
-4.5	84.7	86.1	91.8	100.2	90	96.1	90.7	99.1	94.3	79.7	79.9	69.6	66.4	70.2	81.8	84.8	85.6	74.8
-4	88.4	89.3	96.7	102.4	92.8	99.1	96	99.6	98	86.7	87.9	81.3	77.4	86.6	88.5	95.4	90.9	86.1
Figure 6D
log C (MX)	Cpd22									Cpd22+T4
-8	17.8	12.5	4.4	5.5	3	10.7	2.2	12.6	14.4	7.3	5.6	10.7	4.4	5.9	17	21	13.3	15.5
-7	19.6	16	5.1	6.4	2.5	13.5	3.7	17.2	19.4	8.2	5.9	10.5	5	6.1	20.1	25.1	16.5	17.9
-6.5	25.1	23.2	11.1	7.8	2.4	19.3	6.6	31	25.6	10.1	7.6	12.1	6.8	6.5	24.9	32.3	22.3	22.4
-6	36.4	32.6	14.4	18.4	3.9	32.2	23.7	59.3	41.3	17	12	19.6	15.4	10.3	36.9	49.2	40.1	33.3
-5.5	49.1	45.4	29.1	41.7	6.2	50.9	55.3	78.8	61.2	32.2	24.7	34.5	41.8	18.9	50.5	67.6	58.3	47.8
-5	73.1	63.3	45.6	62.4	13.8	63.7	74.1	90.9	76.9	58.8	43.2	48.6	57.9	32.8	63.3	73.7	70.6	58.3
-4.5	81.3	73.5	60.6	84.2	21.1	81.5	89.8	97.5	89.2	73.7	66.1	69.2	78.2	53	77.3	84.2	82.6	75.9
-4	86.1	76	76.9	96	28.3	95.2	97.7	99.1	96.8	83.1	74.3	83	91	72.1	86.6	94.9	89.6	89.3

## Sheet: Fig 7
Figure 7A
log C (MX)	PP3								PP3+T4
-8	0.5	14	40.9	15	1.6	26.6	2.6	3.8	7.1	15.5	18	2.6	23.1	13.2	0.3	5.5
-7	2.6	17.9	43.8	24.3	6.4	31.8	4.2	5.1	11.7	18.3	21.9	4.8	28.4	16.3	0.8	7.8
-6.5	10.5	26	51.1	37.7	24.1	39.2	11.1	9.8	18.6	23.5	27.2	10.1	36.2	21.3	2.3	12
-6	47.8	44.4	66.6	58.2	50.6	55.3	36.2	31.4	41.8	33.4	40.1	25.8	49.4	33.2	8.5	23.6
-5.5	69.3	62.8	79.1	75.1	67.3	71.3	52.8	61.1	61.2	45.8	56.6	48.8	64.1	48.4	18.7	38.5
-5	86.3	78.8	88	87.2	76.9	87.7	76.9	78.5	72.1	58.5	71.4	64.3	76.6	65.5	59.1	51.7
-4.5	93.7	90	97.4	92.5	89.4	94.2	86.6	89.2	83.2	75.9	86.1	76.3	91.9	80.5	73	70.8
-4	95.9	95.5	99.2	95.3	91.5	96.8	91.6	94.9	88.5	85.6	94.8	85.8	98.4	89.4	80.4	86.3
Figure 7B
log C (MX)	PP2								PP2+T4
-8	0	3.6	11.2	1.7	0.4	11.5	10.2	9.3	0.3	9.6	4.8	7.5	1.4	16.1	2.1	4.8
-7	0.1	4.4	12.2	2.8	3	12.8	14.7	10.1	0.6	11.3	13.4	8.4	2.8	17.3	3.2	5.9
-6.5	0.4	5.5	15.2	4.4	6	15.9	19.5	12.3	1.1	13	20.8	9.4	4.8	18.6	4.5	6.9
-6	6.5	9.5	25	15.4	16.7	25.3	28.5	19.9	3.7	16.1	28.5	14	9.4	22.2	7.7	9.6
-5.5	41.6	20.1	37.8	36.6	41.7	37.6	35.3	33.5	18.6	23.3	33.6	22.8	25.5	28.6	14.5	15.3
-5	59.9	28.9	46.4	45.5	55.5	50.2	54.8	47.5	40.6	33.4	41.3	33.3	34.7	39.5	36.4	21.3
-4.5	71.8	45.7	59.8	58.9	64.3	66.5	69.1	63.1	59.9	49.4	52.7	46.6	49.6	50.9	54.2	41.6
-4	78.9	59.8	68.6	66.6	71.8	73.6	76.5	72.5	71.9	61.3	62.2	58.4	63	61.4	64	54.9
Figure 7C
log C (MX)	Vehicle							T4
-8	49.7	4.4	20	40.8	12.5	21.7	12.2	8.1	2.4	4.4	20.3	7.5	17.1	2
-7	54.3	4.9	25.4	41.6	18.3	25.8	17.2	10.7	4.7	6.4	25	12.2	20.3	2.6
-6.5	61.1	7.3	34.6	57.6	29.2	36.1	27	16.9	9.1	10.5	31.3	23.2	26.2	4.4
-6	73.7	27.5	54	72.9	52.2	55.1	47.5	29.7	20.3	29.1	47.3	44.4	39.9	17.6
-5.5	86.9	67.9	72.1	90.8	74.2	73.7	71.3	46.7	36.2	49.1	62.4	61.5	60.3	49.8
-5	97	86.5	89	99.1	89.1	87.4	88.7	65.3	53.8	69.9	86	77.3	78.9	70.2
-4.5	97.3	94.6	96.5	100.4	96.7	93.1	97.8	74.2	73.5	84.5	90.5	87.5	88.7	82.9
-4	98.5	97.5	99.3	99.9	100.5	93.9	100.3	86.5	84.8	92.7	93.3	93.4	93	90.9
Figure 7D
log C (MX)	Y27632							T4+Y27632
-8	0.2	0	0.4	0	0	0.2	0.3	0.3	0.1	0.1	0.7	0	0	0.1
-7	0.5	0	0.9	0.3	0.2	0.4	0.8	0.3	0.1	0.2	0.8	0.1	0	0.2
-6.5	0.7	0.2	1.6	2.2	0.4	2.3	1.2	0.3	0	0.4	1.8	0.8	0	0.3
-6	0.8	0.8	5	11.8	7.7	9.3	6.6	0.5	1.7	1.9	6.5	3.7	1.4	1.3
-5.5	12.6	18	15.5	34.7	33.4	32.3	27.3	1.9	8.1	7.9	17.7	16.1	7.8	10.5
-5	50.9	51.1	37.1	61.3	64.1	60.9	53.4	17.6	26.5	29	41.1	41.6	35.7	32.7
-4.5	72.4	71.7	62	71.6	77.4	71.4	67.6	42.2	53.3	55.1	59.7	61.4	55.9	53.7
-4	82.2	79.2	75.5	76.7	83.8	78.1	74	63.1	69.8	71.7	69.3	73.9	69.8	67

## Sheet: Supplementary figure 1
	pAkt (Ser473)/b-actin (%)
	H2O (6)	MX (6)	MX+T4 (6)
	348	465	337
	256	210	84
	249	71	85
	76	66	97
	80	130	130
	213	135	150
